# Supplementary material for: Curation of cancer hallmark-based genes and pathways for in silico characterization of chemical carcinogenesis
Source: Database (Oxford). 2020 Jun 15;2020:baaa045. doi: 10.1093/database/baaa045 (PMC7294774; doi:10.1093/database/baaa045)
Supplement: Suppl_data_baaa045 [file suppl_data_baaa045.zip]

Archive with 4 entries (4 files):
- Halifax-Curation.Table S1.docx
- Halifax-curation.Table S2. Hallmark of Cancer Data - Gene and Pathway.xlsx
- Halifax-curation.Table S3.docx
- Halifax-curation.Table S4.docx
