# Supplementary material for: Curation of cancer hallmark-based genes and pathways for in silico characterization of chemical carcinogenesis
Source: Database (Oxford). 2020 Jun 15;2020:baaa045. doi: 10.1093/database/baaa045 (PMC7294774; doi:10.1093/database/baaa045)
Supplement: Suppl_data_baaa045 [file suppl_data_baaa045.zip › Halifax-curation.Table S2. Hallmark of Cancer Data - Gene and Pathway.xlsx]

## Sheet: HP-gene
Hallmark	No	Gene	Symbol	ID
Evasion of anti-growth signalling	1	p53	TP53	7157
Evasion of anti-growth signalling	1	pRB	RB1	5925
Evasion of anti-growth signalling	1	TGF-beta	TGFB1	7040
Evasion of anti-growth signalling	1	LKB1	STK11	6794
Evasion of anti-growth signalling	1	Connexins	GJA1	2697
Evasion of anti-growth signalling	1	Connexins	GJAB1	2705
Evasion of anti-growth signalling	1	Connexins	GJA5	2702
Evasion of anti-growth signalling	1	Connexins	GJA3	270
Evasion of anti-growth signalling	1	Connexins	GJD2	57369
Evasion of anti-growth signalling	1	Connexins	GJC3	349149
Evasion of anti-growth signalling	1	PI3K	PIK3CB	5291
Evasion of anti-growth signalling	1	PI3K	PIK3CA	5290
Evasion of anti-growth signalling	1	PI3K	PIK3CG	5294
Evasion of anti-growth signalling	1	PI3K	PIK3CD	5293
Evasion of anti-growth signalling	1	PI3K	PIK3R1	5295
Evasion of anti-growth signalling	1	PI3K	PIK3R2	5296
Evasion of anti-growth signalling	1	PI3K	PIK3C3	5289
Evasion of anti-growth signalling	1	PI3K	PIK3C2B	5287
Evasion of anti-growth signalling	1	PI3K	PIK3R3	8503
Evasion of anti-growth signalling	1	AKT	AKT1	207
Evasion of anti-growth signalling	1	AKT	AKT2	208
Evasion of anti-growth signalling	1	AKT	AKT3	10000
Evasion of anti-growth signalling	1	mTORC1	MTOR	2475
Evasion of anti-growth signalling	1	Src	SRC	6714
Evasion of anti-growth signalling	1	Smad7	SMAD7	4092
Evasion of anti-growth signalling	1	Smad2	SMAD2	4087
Evasion of anti-growth signalling	1	Smad3	SMAD3	4088
Evasion of anti-growth signalling	1	Smad4	SMAD4	4089
Evasion of anti-growth signalling	1	Ski	SKI	6497
Evasion of anti-growth signalling	1	SnoN	SKIL	6498
Evasion of anti-growth signalling	1	MAPK	MAP2K1	5604
Evasion of anti-growth signalling	1	MAPK	MAP2K2	5605
Evasion of anti-growth signalling	1	MAPK	MAP2K3	5606
Evasion of anti-growth signalling	1	MAPK	MAP2K4	6416
Evasion of anti-growth signalling	1	MAPK	MAP2K5	5607
Evasion of anti-growth signalling	1	MAPK	MAP2K6	5608
Evasion of anti-growth signalling	1	MAPK	MAP2K7	5609
Evasion of anti-growth signalling	1	MAPK	MAP3K1	4214
Evasion of anti-growth signalling	1	MAPK	MAP3K10	4294
Evasion of anti-growth signalling	1	MAPK	MAP3K11	4296
Evasion of anti-growth signalling	1	MAPK	MAP3K12	7786
Evasion of anti-growth signalling	1	MAPK	MAP3K14	9020
Evasion of anti-growth signalling	1	MAPK	MAP3K15	389840
Evasion of anti-growth signalling	1	MAPK	MAP3K2	10746
Evasion of anti-growth signalling	1	MAPK	MAP3K20	51776
Evasion of anti-growth signalling	1	MAPK	MAP3K3	4215
Evasion of anti-growth signalling	1	MAPK	MAP3K4	4216
Evasion of anti-growth signalling	1	MAPK	MAP3K5	4217
Evasion of anti-growth signalling	1	MAPK	MAP3K7	6885
Evasion of anti-growth signalling	1	MAPK	MAP3K7CL	56911
Evasion of anti-growth signalling	1	MAPK	MAP3K8	1326
Evasion of anti-growth signalling	1	MAPK	MAP3K9	4293
Evasion of anti-growth signalling	1	MAPK	MAP4	4134
Evasion of anti-growth signalling	1	MAPK	MAP4K1	11184
Evasion of anti-growth signalling	1	MAPK	MAP4K2	5871
Evasion of anti-growth signalling	1	MAPK	MAP4K3	8491
Evasion of anti-growth signalling	1	MAPK	MAP4K4	9448
Evasion of anti-growth signalling	1	MAPK	MAP4K5	11183
Evasion of anti-growth signalling	1	MAPK	MAPK1	5594
Evasion of anti-growth signalling	1	MAPK	MAPK10	5602
Evasion of anti-growth signalling	1	MAPK	MAPK11	5600
Evasion of anti-growth signalling	1	MAPK	MAPK12	6300
Evasion of anti-growth signalling	1	MAPK	MAPK13	5603
Evasion of anti-growth signalling	1	MAPK	MAPK14	1432
Evasion of anti-growth signalling	1	MAPK	MAPK15	225689
Evasion of anti-growth signalling	1	MAPK	MAPK1IP1L	93487
Evasion of anti-growth signalling	1	MAPK	MAPK3	5595
Evasion of anti-growth signalling	1	MAPK	MAPK4	5596
Evasion of anti-growth signalling	1	MAPK	MAPK6	5597
Evasion of anti-growth signalling	1	MAPK	MAPK7	5598
Evasion of anti-growth signalling	1	MAPK	MAPK8	5599
Evasion of anti-growth signalling	1	MAPK	MAPK8IP2	23542
Evasion of anti-growth signalling	1	MAPK	MAPK9	5601
Evasion of anti-growth signalling	1	MAPK	MAPKAPK2	9261
Evasion of anti-growth signalling	1	MAPK	MAPKAPK3	7867
Evasion of anti-growth signalling	1	MAPK	MAPKAPK5	8550
Evasion of anti-growth signalling	1	CDK	CDK1	983
Evasion of anti-growth signalling	1	CDK	CDK10	8558
Evasion of anti-growth signalling	1	CDK	CDK12	51755
Evasion of anti-growth signalling	1	CDK	CDK13	8621
Evasion of anti-growth signalling	1	CDK	CDK16	5127
Evasion of anti-growth signalling	1	CDK	CDK19	23097
Evasion of anti-growth signalling	1	CDK	CDK2	1017
Evasion of anti-growth signalling	1	CDK	CDK20	23552
Evasion of anti-growth signalling	1	CDK	CDK4	1019
Evasion of anti-growth signalling	1	CDK	CDK5	1020
Evasion of anti-growth signalling	1	CDK	CDK6	1021
Evasion of anti-growth signalling	1	CDK	CDK7	1022
Evasion of anti-growth signalling	1	CDK	CDK8	1024
Evasion of anti-growth signalling	1	CDK	CDK9	1025
Evasion of anti-growth signalling	1	RUNX3	RUNX3	864
Evasion of anti-growth signalling	1	FoxO	FOXO1	2308
Evasion of anti-growth signalling	1	FoxO	FOXO3	2309
Evasion of anti-growth signalling	1	FoxO	FOXO4	4303
Evasion of anti-growth signalling	1	FoxO	FOXO6	100132074
Evasion of anti-growth signalling	1	STAT3	STAT3	6774
Evasion of anti-growth signalling	1	ERK1	MAPK3	5595
Evasion of anti-growth signalling	1	ERK2	MAPK1	5594
Evasion of anti-growth signalling	1	c-myc	MYC	4069
Evasion of anti-growth signalling	1	p15	CDKN2B	1030
Evasion of anti-growth signalling	1	p21	CDKN1A	1026
Evasion of anti-growth signalling	1	4E-BP1	EIF4EBP1	1978
Evasion of anti-growth signalling	1	Cadherin	CDH1	999
Evasion of anti-growth signalling	1	Cadherin	CDH10	1008
Evasion of anti-growth signalling	1	Cadherin	CDH11	1009
Evasion of anti-growth signalling	1	Cadherin	CDH12	1010
Evasion of anti-growth signalling	1	Cadherin	CDH13	1012
Evasion of anti-growth signalling	1	Cadherin	CDH15	1013
Evasion of anti-growth signalling	1	Cadherin	CDH16	1014
Evasion of anti-growth signalling	1	Cadherin	CDH17	1015
Evasion of anti-growth signalling	1	Cadherin	CDH18	1016
Evasion of anti-growth signalling	1	Cadherin	CDH19	28513
Evasion of anti-growth signalling	1	Cadherin	CDH2	1000
Evasion of anti-growth signalling	1	Cadherin	CDH20	28316
Evasion of anti-growth signalling	1	Cadherin	CDH22	64405
Evasion of anti-growth signalling	1	Cadherin	CDH23	64072
Evasion of anti-growth signalling	1	Cadherin	CDH24	64403
Evasion of anti-growth signalling	1	Cadherin	CDH26	60437
Evasion of anti-growth signalling	1	Cadherin	CDH3	1001
Evasion of anti-growth signalling	1	Cadherin	CDH4	1002
Evasion of anti-growth signalling	1	Cadherin	CDH5	1003
Evasion of anti-growth signalling	1	Cadherin	CDH6	1004
Evasion of anti-growth signalling	1	Cadherin	CDH7	1005
Evasion of anti-growth signalling	1	Cadherin	CDH8	1006
Evasion of anti-growth signalling	1	Cadherin	CDH9	1007
Evasion of anti-growth signalling	1	p120	CTNND1	1500
Evasion of anti-growth signalling	1	Wnt	WNT1	7471
Evasion of anti-growth signalling	1	Wnt	WNT10A	80326
Evasion of anti-growth signalling	1	Wnt	WNT10B	7480
Evasion of anti-growth signalling	1	Wnt	WNT11	7481
Evasion of anti-growth signalling	1	Wnt	WNT16	51384
Evasion of anti-growth signalling	1	Wnt	WNT2	7472
Evasion of anti-growth signalling	1	Wnt	WNT2B	7482
Evasion of anti-growth signalling	1	Wnt	WNT3	7473
Evasion of anti-growth signalling	1	Wnt	WNT3A	89780
Evasion of anti-growth signalling	1	Wnt	WNT4	54361
Evasion of anti-growth signalling	1	Wnt	WNT5A	7474
Evasion of anti-growth signalling	1	Wnt	WNT5B	81029
Evasion of anti-growth signalling	1	Wnt	WNT6	7475
Evasion of anti-growth signalling	1	Wnt	WNT7A	7476
Evasion of anti-growth signalling	1	Wnt	WNT7B	7477
Evasion of anti-growth signalling	1	Wnt	WNT8A	7478
Evasion of anti-growth signalling	1	Wnt	WNT8B	7479
Evasion of anti-growth signalling	1	Wnt	WNT9A	7483
Evasion of anti-growth signalling	1	Wnt	WNT9B	7484
Evasion of anti-growth signalling	1	Axin	AXIN1	8312
Evasion of anti-growth signalling	1	Axin	AXIN2	8313
Evasion of anti-growth signalling	1	GSK3b	GSK3B	2932
Evasion of anti-growth signalling	1	Rb	RB1	5925
Evasion of anti-growth signalling	1	VEGF	VEGFB	7423
Evasion of anti-growth signalling	1	VEGF	VEGFA	7422
Evasion of anti-growth signalling	1	VEGF	VEGFC	7424
Evasion of anti-growth signalling	1	VEGFR2	KDR	3791
Evasion of anti-growth signalling	1	Crk	CRK	1398
Evasion of anti-growth signalling	1	ERM	ETV5	2119
Evasion of anti-growth signalling	1	PDPN	PDPN	10630
Replicative immortality	2	ARF	CDKN2A	1029
Replicative immortality	2	BMI1	BMI1	648
Replicative immortality	2	Twist	TWIST1	7291
Replicative immortality	2	E2F3	E2F3	1871
Replicative immortality	2	MDM2	MDM2	4193
Replicative immortality	2	p53	TP53	7157
Replicative immortality	2	sirt	SIRT1	23411
Replicative immortality	2	sirt	SIRT3	23410
Replicative immortality	2	sirt	SIRT5	23408
Replicative immortality	2	sirt	SIRT6	51548
Replicative immortality	2	PTEN	PTEN	5728
Replicative immortality	2	IGF	IGFBP1	3484
Replicative immortality	2	IGF	IGFBP2	3485
Replicative immortality	2	IGF	IGFBP3	3486
Replicative immortality	2	IGF	IGFBP4	3487
Replicative immortality	2	IGF	IGFBP5	3488
Replicative immortality	2	IGF	IGFBP6	3489
Replicative immortality	2	IGF	IGFBP7	3490
Replicative immortality	2	PI3K	PIK3CB	5291
Replicative immortality	2	PI3K	PIK3CA	5290
Replicative immortality	2	PI3K	PIK3CG	5294
Replicative immortality	2	PI3K	PIK3CD	5293
Replicative immortality	2	PI3K	PIK3R1	5295
Replicative immortality	2	PI3K	PIK3R2	5296
Replicative immortality	2	PI3K	PIK3C3	5289
Replicative immortality	2	PI3K	PIK3C2B	5287
Replicative immortality	2	PI3K	PIK3R3	8503
Replicative immortality	2	AKT	AKT1	207
Replicative immortality	2	AKT	AKT2	208
Replicative immortality	2	AKT	AKT3	10000
Replicative immortality	2	p27	CDKN1B	1027
Replicative immortality	2	FOXO	FOXO1	2308
Replicative immortality	2	FOXO	FOXO3	2309
Replicative immortality	2	FOXO	FOXO4	4303
Replicative immortality	2	FOXO	FOXO6	100132074
Replicative immortality	2	mTORC1	MTOR	2475
Replicative immortality	2	p21	CDKN1A	1026
Replicative immortality	2	INK4	CDKN2A	1029
Replicative immortality	2	Ets1	ETS1	2113
Replicative immortality	2	Ets2	ETS2	2114
Replicative immortality	2	CDKs	CDK1	983
Replicative immortality	2	CDKs	CDK10	8558
Replicative immortality	2	CDKs	CDK12	51755
Replicative immortality	2	CDKs	CDK13	8621
Replicative immortality	2	CDKs	CDK16	5127
Replicative immortality	2	CDKs	CDK19	23097
Replicative immortality	2	CDKs	CDK2	1017
Replicative immortality	2	CDKs	CDK20	23552
Replicative immortality	2	CDKs	CDK4	1019
Replicative immortality	2	CDKs	CDK5	1020
Replicative immortality	2	CDKs	CDK6	1021
Replicative immortality	2	CDKs	CDK7	1022
Replicative immortality	2	CDKs	CDK8	1024
Replicative immortality	2	CDKs	CDK9	1025
Replicative immortality	2	pRb	RB1	5925
Replicative immortality	2	PP1a	PPP1CA	5499
Replicative immortality	2	E2F1	E2F1	1869
Sustained proliferation	3	RAS	RAB7A	7879
Sustained proliferation	3	RAS	RAB11A	8766
Sustained proliferation	3	RAS	RAB5A	5868
Sustained proliferation	3	RAS	RAP1A	5906
Sustained proliferation	3	RAS	RAN	5901
Sustained proliferation	3	RAS	NRAS	4893
Sustained proliferation	3	RAS	HRAS	3265
Sustained proliferation	3	RAS	KRAS	3845
Sustained proliferation	3	SOS	SOS1	6654
Sustained proliferation	3	SOS	SOS2	6655
Sustained proliferation	3	GRB2	GRB2	2885
Sustained proliferation	3	RAF	RAF1	5894
Sustained proliferation	3	MEK1	MAP2K1	5604
Sustained proliferation	3	MEK2	MAP2K2	5605
Sustained proliferation	3	ERK	MAPK3	5595
Sustained proliferation	3	ERK	MAPK1	5594
Sustained proliferation	3	PI3K	PIK3CB	5291
Sustained proliferation	3	PI3K	PIK3CA	5290
Sustained proliferation	3	PI3K	PIK3CG	5294
Sustained proliferation	3	PI3K	PIK3CD	5293
Sustained proliferation	3	PI3K	PIK3R1	5295
Sustained proliferation	3	PI3K	PIK3R2	5296
Sustained proliferation	3	PI3K	PIK3C3	5289
Sustained proliferation	3	PI3K	PIK3C2B	5287
Sustained proliferation	3	PI3K	PIK3R3	8503
Sustained proliferation	3	PTEN	PTEN	5728
Sustained proliferation	3	AKT	AKT1	207
Sustained proliferation	3	AKT	AKT2	208
Sustained proliferation	3	AKT	AKT3	10000
Sustained proliferation	3	mTOR	MTOR	2475
Sustained proliferation	3	p15	CDKN2B	1030
Sustained proliferation	3	p16/ARF	CDKN2A	1029
Sustained proliferation	3	p18	CDKN2C	1031
Sustained proliferation	3	p19	CDKN2D	1029
Sustained proliferation	3	p21	CDKN1A	1026
Sustained proliferation	3	p27	CDKN1B	1027
Sustained proliferation	3	p57	CDKN1C	1028
Sustained proliferation	3	CDK2	CDK2	1017
Sustained proliferation	3	Cyclin D	CCND1	595
Sustained proliferation	3	Cyclin D	CCND2	894
Sustained proliferation	3	CDK4	CDK4	1019
Sustained proliferation	3	E2F	E2F1	1869
Sustained proliferation	3	E2F	E2F2	1870
Sustained proliferation	3	E2F	E2F3	1871
Sustained proliferation	3	E2F	E2F4	1874
Sustained proliferation	3	E2F	E2F5	1875
Sustained proliferation	3	E2F	E2F6	1876
Sustained proliferation	3	E2F	E2F7	144455
Sustained proliferation	3	E2F	E2F8	79733
Sustained proliferation	3	Cyclin A	CCNA2	890
Sustained proliferation	3	Cyclin B	CCNB1	891
Sustained proliferation	3	c-myc	MYC	4069
Sustained proliferation	3	HER-1	EGFR	1956
Sustained proliferation	3	HER-2	ERBB2	2064
Sustained proliferation	3	HER-3	ERBB3	2065
Sustained proliferation	3	HER-4	ERBB4	2066
Sustained proliferation	3	EGF	EGF	1950
Sustained proliferation	3	EGFR	EGFR	1956
Sustained proliferation	3	AhR	AHR	196
Sustained proliferation	3	ESR1	ESR1	2099
Sustained proliferation	3	ESR2	ESR2	2100
Sustained proliferation	3	H-Ras	HRAS	3265
Sustained proliferation	3	cJun/AP1	JUN	3725
Sustained proliferation	3	cFos	FOS	2353
Sustained proliferation	3	FosB	FOSB	2354
Sustained proliferation	3	AP1	JUNB	3726
Sustained proliferation	3	AP1	JUND	3727
Sustained proliferation	3	PPAR	PPARA	5465
Sustained proliferation	3	PPAR	PPARD	5467
Sustained proliferation	3	PPAR	PPARG	5468
Sustained proliferation	3	AR	AR	367
Genome instability	4	nf-kb	NFKB1	4790
Genome instability	4	nf-kb	NFKB2	4791
Genome instability	4	nrf2	NFE2L2	4780
Cell death	5	ERa	ESR1	2099
Cell death	5	ERa	ESR2	2100
Cell death	5	p53	TP53	7157
Cell death	5	Erbb-2	ERBB2	2064
Cell death	5	ERK	MAPK3	5595
Cell death	5	ERK/p38/p40	MAPK1	5594
Cell death	5	MAPK	MAP2K1	5604
Cell death	5	MAPK	MAP2K2	5605
Cell death	5	MAPK	MAP2K3	5606
Cell death	5	MAPK	MAP2K4	6416
Cell death	5	MAPK	MAP2K5	5607
Cell death	5	MAPK	MAP2K6	5608
Cell death	5	MAPK	MAP2K7	5609
Cell death	5	MAPK	MAP3K1	4214
Cell death	5	MAPK	MAP3K10	4294
Cell death	5	MAPK	MAP3K11	4296
Cell death	5	MAPK	MAP3K12	7786
Cell death	5	MAPK	MAP3K14	9020
Cell death	5	MAPK	MAP3K15	389840
Cell death	5	MAPK	MAP3K2	10746
Cell death	5	MAPK	MAP3K20	51776
Cell death	5	MAPK	MAP3K3	4215
Cell death	5	MAPK	MAP3K4	4216
Cell death	5	MAPK	MAP3K5	4217
Cell death	5	MAPK	MAP3K7	6885
Cell death	5	MAPK	MAP3K7CL	56911
Cell death	5	MAPK	MAP3K8	1326
Cell death	5	MAPK	MAP3K9	4293
Cell death	5	MAPK	MAP4	4134
Cell death	5	MAPK	MAP4K1	11184
Cell death	5	MAPK	MAP4K2	5871
Cell death	5	MAPK	MAP4K3	8491
Cell death	5	MAPK	MAP4K4	9448
Cell death	5	MAPK	MAP4K5	11183
Cell death	5	MAPK	MAPK1	5594
Cell death	5	MAPK	MAPK10	5602
Cell death	5	MAPK	MAPK11	5600
Cell death	5	MAPK	MAPK12	6300
Cell death	5	MAPK	MAPK13	5603
Cell death	5	MAPK	MAPK14	1432
Cell death	5	MAPK	MAPK15	225689
Cell death	5	MAPK	MAPK1IP1L	93487
Cell death	5	MAPK	MAPK3	5595
Cell death	5	MAPK	MAPK4	5596
Cell death	5	MAPK	MAPK6	5597
Cell death	5	MAPK	MAPK7	5598
Cell death	5	MAPK	MAPK8	5599
Cell death	5	MAPK	MAPK8IP2	23542
Cell death	5	MAPK	MAPK9	5601
Cell death	5	MAPK	MAPKAPK2	9261
Cell death	5	MAPK	MAPKAPK3	7867
Cell death	5	MAPK	MAPKAPK5	8550
Cell death	5	p16	CDKN2A	1029
Cell death	5	Bcl-2	BCL2	596
Cell death	5	PPARa	PPARA	5465
Cell death	5	PPARa	PPARD	5467
Cell death	5	PPARa	PPARG	5468
Cell death	5	BRCA1	BRCA1	672
Cell death	5	PTEN	PTEN	5728
Cell death	5	VHL	VHL	7428
Cell death	5	APC	APC	324
Cell death	5	CD95	FAS	355
Cell death	5	ST5	ST5	6764
Cell death	5	ST7	ST7	7982
Cell death	5	ST14	ST14	6768
Cell death	5	YPEL3	YPEL3	83719
Cell death	5	SRC	SRC	6714
Cell death	5	ABL	ABL1	25
Cell death	5	BTK	BTK	695
Cell death	5	ATM	ATM	472
Cell death	5	MTOR	MTOR	2475
Cell death	5	PI3KCA	PIK3CA	5290
Cell death	5	AKT1	AKT1	207
Cell death	5	AKT2	AKT2	208
Cell death	5	AKT3	AKT3	10000
Cell death	5	LKB1	STK11	6794
Cell death	5	RAF	RAF1	5894
Cell death	5	MYC	MYC	4069
Cell death	5	RAS	RAB7A	7879
Cell death	5	RAS	RAB11A	8766
Cell death	5	RAS	RAB5A	5868
Cell death	5	RAS	RAP1A	5906
Cell death	5	RAS	RAN	5901
Cell death	5	RAS	NRAS	4893
Cell death	5	RAS	HRAS	3265
Cell death	5	RAS	KRAS	3845
Cell death	5	CCND1	CCND1	595
Cell death	5	E2F	E2F1	1869
Cell death	5	E2F	E2F2	1870
Cell death	5	E2F	E2F3	1871
Cell death	5	E2F	E2F4	1874
Cell death	5	E2F	E2F5	1875
Cell death	5	E2F	E2F6	1876
Cell death	5	E2F	E2F7	144455
Cell death	5	E2F	E2F8	79733
Cell death	5	TP63	TP63	8626
Cell death	5	TP73	TP73	7161
Cell death	5	MDR1	ABCB1	5243
Immune evasion	6	ADORA1	ADORA1	134
Immune evasion	6	AKT1	AKT1	207
Immune evasion	6	AKT0	AKT2	208
Immune evasion	6	AKT1	AKT3	10000
Immune evasion	6	CCL2	CCL2	6347
Immune evasion	6	CCL26	CCL26	10344
Immune evasion	6	CD40	CD40	958
Immune evasion	6	CD69	CD69	969
Immune evasion	6	COL3A1	COL3A1	1281
Immune evasion	6	CXCL10	CXCL10	3627
Immune evasion	6	CXCL9	CXCL9	4283
Immune evasion	6	EGR1	EGR1	1958
Immune evasion	6	HIF-1a	HIF1A	3091
Immune evasion	6	IGF1R	IGF1R	3480
Immune evasion	6	IL-1a	IL1A	3552
Immune evasion	6	IL-6	IL6	3569
Immune evasion	6	PI3K	PIK3CB	5291
Immune evasion	6	PI3K	PIK3CA	5290
Immune evasion	6	PI3K	PIK3CG	5294
Immune evasion	6	PI3K	PIK3CD	5293
Immune evasion	6	PI3K	PIK3R1	5295
Immune evasion	6	PI3K	PIK3R2	5296
Immune evasion	6	PI3K	PIK3C3	5289
Immune evasion	6	PI3K	PIK3C2B	5287
Immune evasion	6	PI3K	PIK3R3	8503
Invasion and metastasis	7	COX-2	COX2	6775079
Invasion and metastasis	7	cSrc	SRC	6714
Invasion and metastasis	7	Her1	EGFR	1956
Invasion and metastasis	7	STAT5B	STAT5B	6777
Invasion and metastasis	7	ERK1	MAPK3	5595
Invasion and metastasis	7	ERK2	MAPK1	5594
Invasion and metastasis	7	MMP9	MMP9	4318
Invasion and metastasis	7	EGFR	EGFR	1956
Invasion and metastasis	7	MAPK	MAP2K1	5604
Invasion and metastasis	7	MAPK	MAP2K2	5605
Invasion and metastasis	7	MAPK	MAP2K3	5606
Invasion and metastasis	7	MAPK	MAP2K4	6416
Invasion and metastasis	7	MAPK	MAP2K5	5607
Invasion and metastasis	7	MAPK	MAP2K6	5608
Invasion and metastasis	7	MAPK	MAP2K7	5609
Invasion and metastasis	7	MAPK	MAP3K1	4214
Invasion and metastasis	7	MAPK	MAP3K10	4294
Invasion and metastasis	7	MAPK	MAP3K11	4296
Invasion and metastasis	7	MAPK	MAP3K12	7786
Invasion and metastasis	7	MAPK	MAP3K14	9020
Invasion and metastasis	7	MAPK	MAP3K15	389840
Invasion and metastasis	7	MAPK	MAP3K2	10746
Invasion and metastasis	7	MAPK	MAP3K20	51776
Invasion and metastasis	7	MAPK	MAP3K3	4215
Invasion and metastasis	7	MAPK	MAP3K4	4216
Invasion and metastasis	7	MAPK	MAP3K5	4217
Invasion and metastasis	7	MAPK	MAP3K7	6885
Invasion and metastasis	7	MAPK	MAP3K7CL	56911
Invasion and metastasis	7	MAPK	MAP3K8	1326
Invasion and metastasis	7	MAPK	MAP3K9	4293
Invasion and metastasis	7	MAPK	MAP4	4134
Invasion and metastasis	7	MAPK	MAP4K1	11184
Invasion and metastasis	7	MAPK	MAP4K2	5871
Invasion and metastasis	7	MAPK	MAP4K3	8491
Invasion and metastasis	7	MAPK	MAP4K4	9448
Invasion and metastasis	7	MAPK	MAP4K5	11183
Invasion and metastasis	7	MAPK	MAPK1	5594
Invasion and metastasis	7	MAPK	MAPK10	5602
Invasion and metastasis	7	MAPK	MAPK11	5600
Invasion and metastasis	7	MAPK	MAPK12	6300
Invasion and metastasis	7	MAPK	MAPK13	5603
Invasion and metastasis	7	MAPK	MAPK14	1432
Invasion and metastasis	7	MAPK	MAPK15	225689
Invasion and metastasis	7	MAPK	MAPK1IP1L	93487
Invasion and metastasis	7	MAPK	MAPK3	5595
Invasion and metastasis	7	MAPK	MAPK4	5596
Invasion and metastasis	7	MAPK	MAPK6	5597
Invasion and metastasis	7	MAPK	MAPK7	5598
Invasion and metastasis	7	MAPK	MAPK8	5599
Invasion and metastasis	7	MAPK	MAPK8IP2	23542
Invasion and metastasis	7	MAPK	MAPK9	5601
Invasion and metastasis	7	MAPK	MAPKAPK2	9261
Invasion and metastasis	7	MAPK	MAPKAPK3	7867
Invasion and metastasis	7	MAPK	MAPKAPK5	8550
Invasion and metastasis	7	AP-1	JUNB	3726
Invasion and metastasis	7	AP-2	JUND	3727
Invasion and metastasis	7	AP-3	JUN	3725
Invasion and metastasis	7	HGF	HGF	3082
Invasion and metastasis	7	cMet	MET	4233
Invasion and metastasis	7	E-Cadherin	CDH1	999
Invasion and metastasis	7	Wnt	WNT1	7471
Invasion and metastasis	7	Wnt	WNT10A	80326
Invasion and metastasis	7	Wnt	WNT10B	7480
Invasion and metastasis	7	Wnt	WNT11	7481
Invasion and metastasis	7	Wnt	WNT16	51384
Invasion and metastasis	7	Wnt	WNT2	7472
Invasion and metastasis	7	Wnt	WNT2B	7482
Invasion and metastasis	7	Wnt	WNT3	7473
Invasion and metastasis	7	Wnt	WNT3A	89780
Invasion and metastasis	7	Wnt	WNT4	54361
Invasion and metastasis	7	Wnt	WNT5A	7474
Invasion and metastasis	7	Wnt	WNT5B	81029
Invasion and metastasis	7	Wnt	WNT6	7475
Invasion and metastasis	7	Wnt	WNT7A	7476
Invasion and metastasis	7	Wnt	WNT7B	7477
Invasion and metastasis	7	Wnt	WNT8A	7478
Invasion and metastasis	7	Wnt	WNT8B	7479
Invasion and metastasis	7	Wnt	WNT9A	7483
Invasion and metastasis	7	Wnt	WNT9B	7484
Invasion and metastasis	7	AKT	AKT1	207
Invasion and metastasis	7	AKT	AKT2	208
Invasion and metastasis	7	AKT	AKT3	10000
Invasion and metastasis	7	GSK-3	GSK3B	2932
Invasion and metastasis	7	Ras	RAB7A	7879
Invasion and metastasis	7	Ras	RAB11A	8766
Invasion and metastasis	7	Ras	RAB5A	5868
Invasion and metastasis	7	Ras	RAP1A	5906
Invasion and metastasis	7	Ras	RAN	5901
Invasion and metastasis	7	Ras	NRAS	4893
Invasion and metastasis	7	Ras	HRAS	3265
Invasion and metastasis	7	Ras	KRAS	3845
Invasion and metastasis	7	nf-kb	NFKB1	4790
Invasion and metastasis	7	nf-kb	NFKB2	4791
Invasion and metastasis	7	MMP3	MMP3	4314
Invasion and metastasis	7	MMP7	MMP7	4316
Invasion and metastasis	7	PKCi	PRKCI	5584
Invasion and metastasis	7	FAK	PTK2	5747
Microenvironment	8	IL6	IL6	3569
Microenvironment	8	MMP	MMP1	4312
Microenvironment	8	MMP	MMP10	4319
Microenvironment	8	MMP	MMP11	4320
Microenvironment	8	MMP	MMP12	4321
Microenvironment	8	MMP	MMP13	4322
Microenvironment	8	MMP	MMP14	4323
Microenvironment	8	MMP	MMP15	4324
Microenvironment	8	MMP	MMP16	4325
Microenvironment	8	MMP	MMP17	4326
Microenvironment	8	MMP	MMP19	4327
Microenvironment	8	MMP	MMP2	4313
Microenvironment	8	MMP	MMP20	9313
Microenvironment	8	MMP	MMP21	118856
Microenvironment	8	MMP	MMP23B	8510
Microenvironment	8	MMP	MMP24	10893
Microenvironment	8	MMP	MMP25	64386
Microenvironment	8	MMP	MMP26	56547
Microenvironment	8	MMP	MMP27	64066
Microenvironment	8	MMP	MMP28	79148
Microenvironment	8	MMP	MMP3	4314
Microenvironment	8	MMP	MMP7	4316
Microenvironment	8	MMP	MMP8	4317
Microenvironment	8	MMP	MMP9	4318
Microenvironment	8	TGFb	TGFB1	7040
Microenvironment	8	BMP	BMP1	649
Microenvironment	8	BMP	BMP10	27302
Microenvironment	8	BMP	BMP15	9210
Microenvironment	8	BMP	BMP2	650
Microenvironment	8	BMP	BMP3	651
Microenvironment	8	BMP	BMP4	652
Microenvironment	8	BMP	BMP5	653
Microenvironment	8	BMP	BMP6	654
Microenvironment	8	BMP	BMP7	655
Microenvironment	8	BMP	BMP8A	353500
Microenvironment	8	BMP	BMP8B	656
Microenvironment	8	BMP	BMPER	168667
Microenvironment	8	BMP	BMPR1A	657
Microenvironment	8	BMP	BMPR1B	658
Microenvironment	8	BMP	BMPR2	659
Angiogenesis	9	Integrin	ITGAV	3685
Angiogenesis	9	CD61	ITGB3	3690
Angiogenesis	9	PYK2	PTK2B	2185
Angiogenesis	9	VEGF	VEGFB	7423
Angiogenesis	9	VEGF	VEGFA	7422
Angiogenesis	9	VEGF	VEGFC	7424
Angiogenesis	9	HIF-1a	HIF1A	3091
Angiogenesis	9	VEGFR2	KDR	3791
Angiogenesis	9	TGF	TGFB1	7040
Angiogenesis	9	IL-1a	IL1A	3552
Angiogenesis	9	IL-1b	IL1B	3553
Angiogenesis	9	IL6	IL6	3569
Angiogenesis	9	IL10	IL10	3586
Angiogenesis	9	NF-kb	NFKB1	4790
Angiogenesis	9	NF-kb	NFKB2	4791
Angiogenesis	9	IL8	CXCL8	3576
Angiogenesis	9	HIF-1a	HIF1A	3091
Angiogenesis	9	HIF-2	EPAS1	2034
Angiogenesis	9	E-selectin/CD62E	SELE	6401
Angiogenesis	9	ICAM1	ICAM1	3383
Angiogenesis	9	VCAM1	VCAM1	7412
Angiogenesis	9	CXCL9	CXCL9	4283
Angiogenesis	9	THBD	THBD	7056
Angiogenesis	9	CCL2	CCL2	6347
Angiogenesis	9	uPAR	PLAUR	5329
Angiogenesis	9	COLIII	COL3A1	1281
Angiogenesis	9	CXCL10	CXCL10	3627
Angiogenesis	9	MMP1	MMP1	4312
Angiogenesis	9	AHR	AHR	196
Metabolism	10	HK	HK1	3098
Metabolism	10	HK	HK2	3099
Metabolism	10	HK	HK3	3101
Metabolism	10	PFK	PFKFB3	5209
Metabolism	10	PFK	PFKL	5211
Metabolism	10	PFK	PFKM	5213
Metabolism	10	PFK	PFKP	5214
Metabolism	10	GAPDH	GAPDH	2597
Metabolism	10	PKCi	PRKCI	5584
Metabolism	10	LDH	LDHA	3939
Metabolism	10	LDH	LDHB	3945
Metabolism	10	LDH	LDHC	3948
Metabolism	10	G6PD	G6PD	2539
Metabolism	10	IDH	IDH1	3417
Metabolism	10	IDH	IDH2	3418
Metabolism	10	IDH	IDH3A	3419
Metabolism	10	IDH	IDH3B	3420
Metabolism	10	IDH	IDH3G	3421
Metabolism	10	Fumarate hydratase	FH	2271
Metabolism	10	SDH	SDHA	6389
Metabolism	10	SDH	SDHB	6390
Metabolism	10	SDH	SDHC	6391
Metabolism	10	SDH	SDHD	6392
Metabolism	10	ATP-citrate lyase	ACLY	47
Metabolism	10	ACC	ACACA	31
Metabolism	10	FASN	FASN	2194
Metabolism	10	LPL	LPL	4023
Metabolism	10	MAGL	MGLL	11343
Metabolism	10	GCD	GCDH	2639
Metabolism	10	Phosphoglycerate dehydrogenase	PHGDH	26227
Metabolism	10	NADH-ubiquinone oxidoreductase	NDUFS7	374291
Metabolism	10	NADH-ubiquinone oxidoreductase	NDUFS8	4728
Metabolism	10	NADH-ubiquinone oxidoreductase	NDUFV2	4729
Metabolism	10	NADH-ubiquinone oxidoreductase	NDUFS3	4722
Metabolism	10	NADH-ubiquinone oxidoreductase	NDUFS2	4720
Metabolism	10	NADH-ubiquinone oxidoreductase	NDUFV1	4723
Metabolism	10	NADH-ubiquinone oxidoreductase	NDUFS1	4719
Metabolism	10	NADH-ubiquinone oxidoreductase	ND1	4535
Metabolism	10	NADH-ubiquinone oxidoreductase	ND2	4536
Metabolism	10	NADH-ubiquinone oxidoreductase	ND3	4537
Metabolism	10	NADH-ubiquinone oxidoreductase	ND4	4538
Metabolism	10	NADH-ubiquinone oxidoreductase	ND4L	4539
Metabolism	10	NADH-ubiquinone oxidoreductase	ND5	4540
Metabolism	10	NADH-ubiquinone oxidoreductase	ND6	4541
Metabolism	10	ubiquinol-cytochrome c oxidoreductase	MT-CYB	4519
Metabolism	10	ubiquinol-cytochrome c oxidoreductase	CYC1	1537
Metabolism	10	ubiquinol-cytochrome c oxidoreductase	UQCRFS1	7386
Metabolism	10	ubiquinol-cytochrome c oxidoreductase	UQCRC1	7384
Metabolism	10	ubiquinol-cytochrome c oxidoreductase	UQCRC2	7385
Metabolism	10	ubiquinol-cytochrome c oxidoreductase	UQCRH	7388
Metabolism	10	ubiquinol-cytochrome c oxidoreductase	UQCRB	7381
Metabolism	10	ubiquinol-cytochrome c oxidoreductase	UQCRQ	27089
Metabolism	10	ubiquinol-cytochrome c oxidoreductase	UQCR10	29796
Metabolism	10	ubiquinol-cytochrome c oxidoreductase	UQCR11	10975
Metabolism	10	cytochrome c oxidase	COX1	6775083
Metabolism	10	cytochrome c oxidase	COX2	6775079
Metabolism	10	cytochrome c oxidase	COX3	4514
Metabolism	10	cytochrome c oxidase	COX4I1	1327
Metabolism	10	cytochrome c oxidase	COX4A2	84701
Metabolism	10	cytochrome c oxidase	COX5A	9377
Metabolism	10	cytochrome c oxidase	COX5B	1329
Metabolism	10	cytochrome c oxidase	COX6A1	1337
Metabolism	10	cytochrome c oxidase	COX6A2	1339
Metabolism	10	cytochrome c oxidase	COX6B1	1340
Metabolism	10	cytochrome c oxidase	COX6B2	125965
Metabolism	10	cytochrome c oxidase	COX6C	1345
Metabolism	10	cytochrome c oxidase	COX7A1	1346
Metabolism	10	cytochrome c oxidase	COX7A2	1347
Metabolism	10	cytochrome c oxidase	COX7A2P2	1348
Metabolism	10	cytochrome c oxidase	COX7B	1349
Metabolism	10	cytochrome c oxidase	COX7C	1350
Metabolism	10	cytochrome c oxidase	COX7A2L	9167
Metabolism	10	cytochrome c oxidase	COX8A	1351
Metabolism	10	cytochrome c oxidase	COX8C	341947
Metabolism	10	glutamine:fructose-6-phosphate amidotransferase	GFPT1	2673
Metabolism	10	glutamine:fructose-6-phosphate amidotransferase	GFPT2	9945
Metabolism	10	CD36	CD36	948
Metabolism	10	monocarboxylate transporter	SLC16A1	6566
Metabolism	10	monocarboxylate transporter	SLC16A10	117247
Metabolism	10	monocarboxylate transporter	SLC16A11	162515
Metabolism	10	monocarboxylate transporter	SLC16A12	387700
Metabolism	10	monocarboxylate transporter	SLC16A13	201232
Metabolism	10	monocarboxylate transporter	SLC16A14	151473
Metabolism	10	monocarboxylate transporter	SLC16A2	6567
Metabolism	10	monocarboxylate transporter	SLC16A3	9123
Metabolism	10	monocarboxylate transporter	SLC16A4	9122
Metabolism	10	monocarboxylate transporter	SLC16A5	9121
Metabolism	10	monocarboxylate transporter	SLC16A6	9120
Metabolism	10	monocarboxylate transporter	SLC16A7	9194
Metabolism	10	monocarboxylate transporter	SLC16A8	23539
Metabolism	10	monocarboxylate transporter	SLC16A9	220963
Metabolism	10	monocarboxylate transporter	SLC26A4	5172
Metabolism	10	monocarboxylate transporter	SLC5A12	159963
Metabolism	10	monocarboxylate transporter	SLC5A5	6528
Metabolism	10	monocarboxylate transporter	SLC5A8	160728
Metabolism	10	monocarboxylate transporter	SLC6A8	6535
Metabolism	10	VDAC	VDAC1	7416
Metabolism	10	VDAC	VDAC2	7417
Metabolism	10	VDAC	VDAC3	7419
Metabolism	10	TIGAR	TIGAR	57103
Metabolism	10	AMPK	PRKAA1	5562
Metabolism	10	AMPK	PRKAA2	5563
Metabolism	10	AMPK	PRKAB1	5564
Metabolism	10	AMPK	PRKAB2	5565
Metabolism	10	AMPK	PRKAG1	5571
Metabolism	10	AMPK	PRKAG2	51422
Metabolism	10	AMPK	PRKAG3	53632
Metabolism	10	Sitruins	SIRT1	23411
Metabolism	10	Sitruins	SIRT3	23410
Metabolism	10	Sitruins	SIRT5	23408
Metabolism	10	Sitruins	SIRT6	51548
Inflammation	11	ER	ESR1	2099
Inflammation	11	ER	ESR2	2100
Inflammation	11	iNOS	NOS2	4843
Inflammation	11	NF-kb	NFKB1	4790
Inflammation	11	NF-kb	NFKB2	4791
Inflammation	11	IL6	IL6	3569
Inflammation	11	COX2	COX2	6775079
Inflammation	11	TNFa	TNF	7124

## Sheet: HP-pathway
Hallmark	No	REACTID	Description	REACT	REACTkeyword
Evasion of anti-growth signalling	1	R-HSA-69541	Stabilization of p53	http://www.reactome.org/content/detail/R-HSA-69541	P53
Evasion of anti-growth signalling	1	R-HSA-69560	Transcriptional activation of p53 responsive genes	http://www.reactome.org/content/detail/R-HSA-69560	P53
Evasion of anti-growth signalling	1	R-HSA-69563	p53-Dependent G1 DNA Damage Response	http://www.reactome.org/content/detail/R-HSA-69563	P53
Evasion of anti-growth signalling	1	R-HSA-5633007	Regulation of TP53 Activity	http://www.reactome.org/content/detail/R-HSA-5633007	P53
Evasion of anti-growth signalling	1	R-HSA-6806003	Regulation of TP53 Expression and Degradation	http://www.reactome.org/content/detail/R-HSA-6806003	P53
Evasion of anti-growth signalling	1	R-HSA-6804756	Regulation of TP53 Activity through Phosphorylation	http://www.reactome.org/content/detail/R-HSA-6804756	P53
Evasion of anti-growth signalling	1	R-HSA-6804757	Regulation of TP53 Degradation	http://www.reactome.org/content/detail/R-HSA-6804757	P53
Evasion of anti-growth signalling	1	R-HSA-69895	Transcriptional activation of cell cycle inhibitor p21	http://www.reactome.org/content/detail/R-HSA-69895	P53
Evasion of anti-growth signalling	1	R-HSA-113501	Inhibition of replication initiation of damaged DNA by RB1/E2F1	http://www.reactome.org/content/detail/R-HSA-113501	rb1
Evasion of anti-growth signalling	1	R-HSA-113510	E2F mediated regulation of DNA replication	http://www.reactome.org/content/detail/R-HSA-113510	rb1
Evasion of anti-growth signalling	1	R-HSA-69231	Cyclin D associated events in G1	http://www.reactome.org/content/detail/R-HSA-69231	rb1
Evasion of anti-growth signalling	1	R-HSA-69205	G1/S-Specific Transcription	http://www.reactome.org/content/detail/R-HSA-69205	prb
Evasion of anti-growth signalling	1	R-HSA-170834	Signaling by TGF-beta Receptor Complex	http://www.reactome.org/content/detail/R-HSA-170834	TGF-beta
Evasion of anti-growth signalling	1	R-HSA-2173788	Downregulation of TGF-beta receptor signaling	http://www.reactome.org/content/detail/R-HSA-2173788	TGF-beta
Evasion of anti-growth signalling	1	R-HSA-3304351	Signaling by TGF-beta Receptor Complex in Cancer	http://www.reactome.org/content/detail/R-HSA-3304351	TGF-beta
Evasion of anti-growth signalling	1	R-HSA-2173789	TGF-beta receptor signaling activates SMADs	http://www.reactome.org/content/detail/R-HSA-2173789	TGF-beta
Evasion of anti-growth signalling	1	R-HSA-2173791	TGF-beta receptor signaling in EMT (epithelial to mesenchymal transition)	http://www.reactome.org/content/detail/R-HSA-2173791	TGF-beta
Evasion of anti-growth signalling	1	R-HSA-190704	Oligomerization of connexins into connexons	http://www.reactome.org/content/detail/R-HSA-190704	connexin
Evasion of anti-growth signalling	1	R-HSA-157858	Gap junction trafficking and regulation	http://www.reactome.org/content/detail/R-HSA-157858	connexin
Evasion of anti-growth signalling	1	R-HSA-190861	Gap junction assembly	http://www.reactome.org/content/detail/R-HSA-190861	connexin
Evasion of anti-growth signalling	1	R-HSA-191647	c-src mediated regulation of Cx43 function and closure of gap junctions	http://www.reactome.org/content/detail/R-HSA-191647	connexin
Evasion of anti-growth signalling	1	R-HSA-190828	Gap junction trafficking	http://www.reactome.org/content/detail/R-HSA-190828	connexin
Evasion of anti-growth signalling	1	R-HSA-190873	Gap junction degradation	http://www.reactome.org/content/detail/R-HSA-190873	gap junction
Evasion of anti-growth signalling	1	R-HSA-191650	Regulation of gap junction activity	http://www.reactome.org/content/detail/R-HSA-191650	gap junction
Evasion of anti-growth signalling	1	R-HSA-418990	Adherens junctions interactions	http://www.reactome.org/content/detail/R-HSA-418990	cadherins
Replicative immortality	2	R-HSA-2559585	Oncogene Induced Senescence	http://www.reactome.org/content/detail/R-HSA-2559585	rb1
Replicative immortality	2	R-HSA-2559584	Formation of Senescence-Associated Heterochromatin Foci (SAHF)	http://www.reactome.org/content/detail/R-HSA-2559584	rb1
Replicative immortality	2	R-HSA-2559586	DNA Damage/Telomere Stress Induced Senescence	http://www.reactome.org/content/detail/R-HSA-2559586	rb1
Replicative immortality	2	R-HSA-2559580	Oxidative Stress Induced Senescence	http://www.reactome.org/content/detail/R-HSA-2559580	prb
Replicative immortality	2	R-HSA-165159	mTOR signalling	http://www.reactome.org/content/detail/R-HSA-165159	mTOR
Replicative immortality	2	R-HSA-6804758	Regulation of TP53 Activity through Acetylation	http://www.reactome.org/content/detail/R-HSA-6804758	p53
Replicative immortality	2	R-HSA-6804760	Regulation of TP53 Activity through Methylation	http://www.reactome.org/content/detail/R-HSA-6804760	p53
Replicative immortality	2	R-HSA-171319	Telomere Extension By Telomerase	http://www.reactome.org/content/detail/R-HSA-171319	telomerase
Replicative immortality	2	R-HSA-180786	Extension of Telomeres	http://www.reactome.org/content/detail/R-HSA-180786	telomerase
Replicative immortality	2	R-HSA-174417	Telomere C-strand (Lagging Strand) Synthesis	http://www.reactome.org/content/detail/R-HSA-174417	telomerase
Replicative immortality	2	R-HSA-157579	Telomere Maintenance	http://www.reactome.org/content/detail/R-HSA-157579	telomerase
Replicative immortality	2	R-HSA-171306	Packaging Of Telomere Ends	http://www.reactome.org/content/detail/R-HSA-171306	telomerase
Replicative immortality	2	R-HSA-2559583	Cellular Senescence	http://www.reactome.org/content/detail/R-HSA-2559583	senescence
Replicative immortality	2	R-HSA-2559586	DNA Damage/Telomere Stress Induced Senescence	http://www.reactome.org/content/detail/R-HSA-2559586	senescence
Replicative immortality	2	R-HSA-5673001	RAF/MAP kinase cascade	http://www.reactome.org/content/detail/R-HSA-5673001	senescence
Replicative immortality	2	R-HSA-3700989	Transcriptional Regulation by TP53	http://www.reactome.org/content/detail/R-HSA-3700989	senescence
Replicative immortality	2	R-HSA-73894	DNA Repair	http://www.reactome.org/content/detail/R-HSA-73894	senescence
Replicative immortality	2	R-HSA-2559582	Senescence-Associated Secretory Phenotype (SASP)	http://www.reactome.org/content/detail/R-HSA-2559582	senescence
Sustained proliferation	3	R-HSA-1640170	Cell Cycle	http://www.reactome.org/content/detail/R-HSA-1640170	cell cycle
Sustained proliferation	3	R-HSA-453276	Regulation of mitotic cell cycle	http://www.reactome.org/content/detail/R-HSA-453276	cell cycle
Sustained proliferation	3	R-HSA-69620	Cell Cycle Checkpoints	http://www.reactome.org/content/detail/R-HSA-69620	cell cycle
Sustained proliferation	3	R-HSA-174143	APC/C-mediated degradation of cell cycle proteins	http://www.reactome.org/content/detail/R-HSA-174143	cell cycle
Sustained proliferation	3	R-HSA-8849470	PTK6 Regulates Cell Cycle	http://www.reactome.org/content/detail/R-HSA-8849470	cell cycle
Sustained proliferation	3	R-HSA-193670	p75NTR negatively regulates cell cycle via SC1	http://www.reactome.org/content/detail/R-HSA-193670	cell cycle
Sustained proliferation	3	R-HSA-6791312	TP53 Regulates Transcription of Cell Cycle Genes	http://www.reactome.org/content/detail/R-HSA-6791312	cell cycle
Sustained proliferation	3	R-HSA-69895	Transcriptional activation of cell cycle inhibitor p21	http://www.reactome.org/content/detail/R-HSA-69895	cell cycle
Sustained proliferation	3	R-HSA-179419	APC:Cdc20 mediated degradation of cell cycle proteins prior to satisfation of the cell cycle checkpoint	http://www.reactome.org/content/detail/R-HSA-179419	cell cycle
Sustained proliferation	3	R-HSA-8866911	TFAP2 (AP-2) family regulates transcription of cell cycle factors	http://www.reactome.org/content/detail/R-HSA-8866911	cell cycle
Sustained proliferation	3	R-HSA-6804116	TP53 Regulates Transcription of Genes Involved in G1 Cell Cycle Arrest	http://www.reactome.org/content/detail/R-HSA-6804116	cell cycle
Sustained proliferation	3	R-HSA-6804114	TP53 Regulates Transcription of Genes Involved in G2 Cell Cycle Arrest	http://www.reactome.org/content/detail/R-HSA-6804114	cell cycle
Sustained proliferation	3	R-HSA-5673001	RAF/MAP kinase cascade	http://www.reactome.org/content/detail/R-HSA-5673001	RAS RAF MEK ERK
Sustained proliferation	3	R-HSA-8937144	Aryl hydrocarbon receptor signalling	http://www.reactome.org/content/detail/R-HSA-8937144	ahr
Genome instability	4	R-HSA-73894	DNA Repair	http://www.reactome.org/content/detail/R-HSA-73894	DNA repair
Genome instability	4	R-HSA-5693532	DNA Double-Strand Break Repair	http://www.reactome.org/content/detail/R-HSA-5693532	DNA repair
Genome instability	4	R-HSA-5358508	Mismatch Repair	http://www.reactome.org/content/detail/R-HSA-5358508	DNA repair
Genome instability	4	R-HSA-6796648	TP53 Regulates Transcription of DNA Repair Genes	http://www.reactome.org/content/detail/R-HSA-6796648	DNA repair
Genome instability	4	R-HSA-73884	Base Excision Repair	http://www.reactome.org/content/detail/R-HSA-73884	DNA repair
Genome instability	4	R-HSA-5693538	Homology Directed Repair	http://www.reactome.org/content/detail/R-HSA-5693538	DNA repair
Genome instability	4	R-HSA-5334118	DNA methylation	http://www.reactome.org/content/detail/R-HSA-5334118	DNA methylation
Genome instability	4	R-HSA-3214847	HATs acetylate histones	http://www.reactome.org/content/detail/R-HSA-3214847	Histone acetylation
Genome instability	4	R-HSA-3214815	HDACs deacetylate histones	http://www.reactome.org/content/detail/R-HSA-3214815	Histone acetylation
Genome instability	4	R-HSA-5578749	Transcriptional regulation by small RNAs	http://www.reactome.org/content/detail/R-HSA-5578749	mirna
Genome instability	4	R-HSA-77289	Mitochondrial Fatty Acid Beta-Oxidation	http://www.reactome.org/content/detail/R-HSA-77289	mitochondrial
Genome instability	4	R-HSA-1592230	Mitochondrial biogenesis	http://www.reactome.org/content/detail/R-HSA-1592230	mitochondrial
Genome instability	4	R-HSA-157579	Telomere Maintenance	http://www.reactome.org/content/detail/R-HSA-157579	telomere
Genome instability	4	R-HSA-73886	Chromosome Maintenance	http://www.reactome.org/content/detail/R-HSA-73886	telomere
Cell death	5	R-HSA-109581	Apoptosis	http://www.reactome.org/content/detail/R-HSA-109581	apoptosis
Cell death	5	R-HSA-169911	Regulation of Apoptosis	http://www.reactome.org/content/detail/R-HSA-169911	apoptosis
Cell death	5	R-HSA-109606	Intrinsic Pathway for Apoptosis	http://www.reactome.org/content/detail/R-HSA-109606	apoptosis
Cell death	5	R-HSA-6803205	TP53 regulates transcription of several additional cell death genes whose specific roles in p53-dependent apoptosis remain uncertain	http://www.reactome.org/content/detail/R-HSA-6803205	apoptosis
Cell death	5	R-HSA-75153	Apoptotic execution phase	http://www.reactome.org/content/detail/R-HSA-75153	apoptosis
Cell death	5	R-HSA-5357786	TNFR1-induced proapoptotic signaling	http://www.reactome.org/content/detail/R-HSA-5357786	apoptosis
Cell death	5	R-HSA-5357769	Caspase activation via extrinsic apoptotic signalling pathway	http://www.reactome.org/content/detail/R-HSA-5357769	apoptosis
Cell death	5	R-HSA-75158	TRAIL signaling	http://www.reactome.org/content/detail/R-HSA-75158	apoptosis
Cell death	5	R-HSA-75157	FasL/ CD95L signaling	http://www.reactome.org/content/detail/R-HSA-75157	apoptosis
Cell death	5	R-HSA-5357905	Regulation of TNFR1 signaling	http://www.reactome.org/content/detail/R-HSA-5357905	apoptosis
Cell death	5	R-HSA-5218859	Regulated Necrosis	http://www.reactome.org/content/detail/R-HSA-5218859	necroptosis
Cell death	5	R-HSA-5213460	RIPK1-mediated regulated necrosis	http://www.reactome.org/content/detail/R-HSA-5213460	necroptosis
Cell death	5	R-HSA-5218900	CASP8 activity is inhibited	http://www.reactome.org/content/detail/R-HSA-5218900	necroptosis
Cell death	5	R-HSA-2562578	TRIF-mediated programmed cell death	http://www.reactome.org/content/detail/R-HSA-2562578	necroptosis
Cell death	5	R-HSA-1632852	Macroautophagy	http://www.reactome.org/content/detail/R-HSA-1632852	autophagy
Immune evasion	6	R-HSA-198203	PI3K/AKT activation	http://www.reactome.org/content/detail/R-HSA-198203	pi3k/akt
Immune evasion	6	R-HSA-8851907	MET activates PI3K/AKT signaling	http://www.reactome.org/content/detail/R-HSA-8851907	pi4k/akt
Immune evasion	6	R-HSA-199418	Negative regulation of the PI3K/AKT network	http://www.reactome.org/content/detail/R-HSA-199418	pi5k/akt
Immune evasion	6	R-HSA-2219528	PI3K/AKT Signaling in Cancer	http://www.reactome.org/content/detail/R-HSA-2219528	pi6k/akt
Immune evasion	6	R-HSA-389357	CD28 dependent PI3K/Akt signaling	http://www.reactome.org/content/detail/R-HSA-389357	pi7k/akt
Immune evasion	6	R-HSA-6811558	PI5P, PP2A and IER3 Regulate PI3K/AKT Signaling	http://www.reactome.org/content/detail/R-HSA-6811558	pi8k/akt
Immune evasion	6	R-HSA-380108	Chemokine receptors bind chemokines	http://www.reactome.org/content/detail/R-HSA-380108	chemokine
Immune evasion	6	R-HSA-3249367	STAT6-mediated induction of chemokines	http://www.reactome.org/content/detail/R-HSA-3249367	chemokine
Immune evasion	6	R-HSA-170834	Signaling by TGF-beta Receptor Complex	http://www.reactome.org/content/detail/R-HSA-170834	tgf-beta
Immune evasion	6	R-HSA-2173788	Downregulation of TGF-beta receptor signaling	http://www.reactome.org/content/detail/R-HSA-2173788	tgf-beta
Immune evasion	6	R-HSA-3304351	Signaling by TGF-beta Receptor Complex in Cancer	http://www.reactome.org/content/detail/R-HSA-3304351	tgf-beta
Immune evasion	6	R-HSA-2173789	TGF-beta receptor signaling activates SMADs	http://www.reactome.org/content/detail/R-HSA-2173789	tgf-beta
Immune evasion	6	R-HSA-8874081	MET activates PTK2 signaling	http://www.reactome.org/content/detail/R-HSA-8874081	fak
Immune evasion	6	R-HSA-2428924	IGF1R signaling cascade	http://www.reactome.org/content/detail/R-HSA-2428924	igf1
Immune evasion	6	R-HSA-2428933	SHC-related events triggered by IGF1R	http://www.reactome.org/content/detail/R-HSA-2428933	igf2
Immune evasion	6	R-HSA-2428928	IRS-related events triggered by IGF1R	http://www.reactome.org/content/detail/R-HSA-2428928	igf3
Immune evasion	6	R-HSA-2404192	Signaling by Type 1 Insulin-like Growth Factor 1 Receptor (IGF1R)	http://www.reactome.org/content/detail/R-HSA-2404192	igf4
Immune evasion	6	R-HSA-8857538	PTK6 promotes HIF1A stabilization	http://www.reactome.org/content/detail/R-HSA-8857538	hif1a
Immune evasion	6	R-HSA-1234162	Oxygen-dependent asparagine hydroxylation of Hypoxia-inducible Factor Alpha	http://www.reactome.org/content/detail/R-HSA-1234162	hif2a
Immune evasion	6	R-HSA-1234158	Regulation of gene expression by Hypoxia-inducible Factor	http://www.reactome.org/content/detail/R-HSA-1234158	hif3a
Immune evasion	6	R-HSA-1234174	Regulation of Hypoxia-inducible Factor (HIF) by oxygen	http://www.reactome.org/content/detail/R-HSA-1234174	hif4a
Immune evasion	6	R-HSA-1234176	Oxygen-dependent proline hydroxylation of Hypoxia-inducible Factor Alpha	http://www.reactome.org/content/detail/R-HSA-1234176	hif5a
Immune evasion	6	R-HSA-1059683	Interleukin-6 signaling	http://www.reactome.org/content/detail/R-HSA-1059683	il6
Immune evasion	6	R-HSA-448706	Interleukin-1 processing	http://www.reactome.org/content/detail/R-HSA-448706	il1a
Invasion and metastasis	7	R-HSA-2173791	TGF-beta receptor signaling in EMT (epithelial to mesenchymal transition)	http://www.reactome.org/content/detail/R-HSA-2173791	emt
Invasion and metastasis	7	R-HSA-3304351	Signaling by TGF-beta Receptor Complex in Cancer	http://www.reactome.org/content/detail/R-HSA-3304351	emt
Invasion and metastasis	7	R-HSA-1592389	Activation of Matrix Metalloproteinases	http://www.reactome.org/content/detail/R-HSA-1592389	mmp
Invasion and metastasis	7	R-HSA-1474228	Degradation of the extracellular matrix	http://www.reactome.org/content/detail/R-HSA-1474228	mmp
Invasion and metastasis	7	R-HSA-1474244	Extracellular matrix organization	http://www.reactome.org/content/detail/R-HSA-1474244	mmp
Invasion and metastasis	7	R-HSA-140180	COX reactions	http://www.reactome.org/content/detail/R-HSA-140180	cyclooxygenase
Invasion and metastasis	7	R-HSA-195721	Signaling by Wnt	http://www.reactome.org/content/detail/R-HSA-195721	catenin wnt
Invasion and metastasis	7	R-HSA-400253	Circadian Clock	http://www.reactome.org/content/detail/R-HSA-400253	circardian clock
Microenvironment	8	R-HSA-1222556	ROS, RNS production in phagocytes	http://www.reactome.org/content/detail/R-HSA-1222556	ROS
Microenvironment	8	R-HSA-3299685	Detoxification of Reactive Oxygen Species	http://www.reactome.org/content/detail/R-HSA-3299685	ROS
Microenvironment	8	R-HSA-1222387	Tolerance of reactive oxygen produced by macrophages	http://www.reactome.org/content/detail/R-HSA-1222387	reactive oxygen speci
Angiogenesis	9	R-HSA-5218921	VEGFR2 mediated cell proliferation	http://www.reactome.org/content/detail/R-HSA-5218921	angiogenic
Angiogenesis	9	R-HSA-5218920	VEGFR2 mediated vascular permeability	http://www.reactome.org/content/detail/R-HSA-5218920	angiogenic
Angiogenesis	9	R-HSA-195399	VEGF binds to VEGFR leading to receptor dimerization	http://www.reactome.org/content/detail/R-HSA-195399	angiogenic
Angiogenesis	9	R-HSA-210993	Tie2 Signaling	http://www.reactome.org/content/detail/R-HSA-210993	angiogenic
Angiogenesis	9	R-HSA-194138	Signaling by VEGF	http://www.reactome.org/content/detail/R-HSA-194138	angiogenesis
Angiogenesis	9	R-HSA-4420097	VEGFA-VEGFR2 Pathway	http://www.reactome.org/content/detail/R-HSA-4420097	angiogenesis
Angiogenesis	9	R-HSA-194313	VEGF ligand-receptor interactions	http://www.reactome.org/content/detail/R-HSA-194313	angiogenesis
Angiogenesis	9	R-HSA-5218921	VEGFR2 mediated cell proliferation	http://www.reactome.org/content/detail/R-HSA-5218921	angiogenesis
Angiogenesis	9	R-HSA-216083	Integrin cell surface interactions	http://www.reactome.org/content/detail/R-HSA-216083	integrin
Angiogenesis	9	R-HSA-162791	Attachment of GPI anchor to uPAR	http://www.reactome.org/content/detail/R-HSA-162791	upar
Angiogenesis	9	R-HSA-8937144	Aryl hydrocarbon receptor signalling	http://www.reactome.org/content/detail/R-HSA-8937144	ahr
Metabolism	10	R-HSA-5628897	TP53 Regulates Metabolic Genes	http://www.reactome.org/content/detail/R-HSA-5628897	metabolic
Metabolism	10	R-HSA-70171	Glycolysis	http://www.reactome.org/content/detail/R-HSA-70171	glycolysis
Metabolism	10	R-HSA-5619056	Defective HK1 causes hexokinase deficiency (HK deficiency)	http://www.reactome.org/content/detail/R-HSA-5619056	hk
Metabolism	10	R-HSA-163685	Integration of energy metabolism	http://www.reactome.org/content/detail/R-HSA-163685	pfk
Metabolism	10	R-HSA-204174	Regulation of pyruvate dehydrogenase (PDH) complex	http://www.reactome.org/content/detail/R-HSA-204174	pdh
Metabolism	10	R-HSA-71336	Pentose phosphate pathway (hexose monophosphate shunt)	http://www.reactome.org/content/detail/R-HSA-71336	g6pd
Metabolism	10	R-HSA-71403	Citric acid cycle (TCA cycle)	http://www.reactome.org/content/detail/R-HSA-71403	tca
Metabolism	10	R-HSA-1428517	The citric acid (TCA) cycle and respiratory electron transport	http://www.reactome.org/content/detail/R-HSA-1428517	tca
Metabolism	10	R-HSA-71406	Pyruvate metabolism and Citric Acid (TCA) cycle	http://www.reactome.org/content/detail/R-HSA-71406	tca
Metabolism	10	R-HSA-163560	Triglyceride catabolism	http://www.reactome.org/content/detail/R-HSA-163560	lipolysis
Metabolism	10	R-HSA-8964572	Lipid particle organization	http://www.reactome.org/content/detail/R-HSA-8964572	lipolysis
Metabolism	10	R-HSA-70614	Amino acid synthesis and interconversion (transamination)	http://www.reactome.org/content/detail/R-HSA-70614	amino acid synthesis
Metabolism	10	R-HSA-8978870	Fatty acid synthesis	http://www.reactome.org/content/detail/R-HSA-8978870	fatty acid synthesis
Metabolism	10	R-HSA-611105	Respiratory electron transport	http://www.reactome.org/content/detail/R-HSA-611105	mitochrondrial electron transport
Metabolism	10	R-HSA-2395516	Electron transport from NADPH to Ferredoxin	http://www.reactome.org/content/detail/R-HSA-2395516	mitochrondrial electron transport
Metabolism	10	R-HSA-189200	Hexose transport	http://www.reactome.org/content/detail/R-HSA-189200	facilitated hexose transport
Metabolism	10	R-HSA-1989781	PPARA activates gene expression	http://www.reactome.org/content/detail/R-HSA-1989781	cd36
Metabolism	10	R-HSA-433692	Proton-coupled monocarboxylate transport	http://www.reactome.org/content/detail/R-HSA-433692	monocarboxylate transport
Metabolism	10	R-HSA-380972	Energy dependent regulation of mTOR by LKB1-AMPK	http://www.reactome.org/content/detail/R-HSA-380972	ampk
Metabolism	10	R-HSA-163680	AMPK inhibits chREBP transcriptional activation activity	http://www.reactome.org/content/detail/R-HSA-163680	ampk
Metabolism	10	R-HSA-3214815	HDACs deacetylate histones	http://www.reactome.org/content/detail/R-HSA-3214815	sirtuins
Metabolism	10	R-HSA-390918	Peroxisomal lipid metabolism	http://www.reactome.org/content/detail/R-HSA-390918	lipid metabolism
Metabolism	10	R-HSA-556833	Metabolism of lipids	http://www.reactome.org/content/detail/R-HSA-556833	lipid metabolism
Metabolism	10	R-HSA-8979227	Triglyceride metabolism	http://www.reactome.org/content/detail/R-HSA-8979227	lipid metabolism
Metabolism	10	R-HSA-70263	Gluconeogenesis	http://www.reactome.org/content/detail/R-HSA-70263	gluconeogenesis
Inflammation	11	R-HSA-140180	COX reactions	http://www.reactome.org/content/detail/R-HSA-140180	cox
Inflammation	11	R-HSA-5668541	TNFR2 non-canonical NF-kB pathway	http://www.reactome.org/content/detail/R-HSA-5668541	tnfa
